# Supplementary material for: Excited-State Dynamics Leading Either to Triplet Formation or Coordinative Expansion following Photolysis of Cu(II)-Porphyrins: A DFT, TD-DFT, Luminescence and Femtosecond Time-Resolved Absorbance Study
Source: Molecules. 2023 Aug 29;28(17):6310. doi: 10.3390/molecules28176310 (PMC10488807; doi:10.3390/molecules28176310)
Supplement: Supplementary file 1 [file molecules-28-06310-s001.zip]

Archive with 1 entries (1 files):
- molecules-2539127-supplementary.pdf
